# Supplementary material for: IQGAP1 participates in endothelial cell apoptosis and regulates atherosclerosis by targeting YAP
Source: PLoS One. 2025 Jul 14;20(7):e0328345. doi: 10.1371/journal.pone.0328345 (PMC12258547; doi:10.1371/journal.pone.0328345)
Supplement: S1 Data — (XLSX) [file pone.0328345.s001.xlsx]

## Sheet: Sheet1
Fig.1 D
	Control	HFD
	18.4	38.9
	22.5	42.3
	17.2	35.3
Fig.1 F
		Normal			HFD
	IQGAP1	1	1	1	2.78773	3.50609	2.09522
	Caspase-3	1	1	1	1.53891	1.70785	1.99582
	BCL-2	1	1	1	0.51492	0.574677	0.721386
	BAX	1	1	1	1.48435	1.75049	1.55449
Fig.2 A
	N	Si-NC	Si-IQGAP1	PA	PA+Si-IQGAP1
	14.36	13.06	8.81	32.54	23.02
	13.08	14.76	9.58	42	17.8
	14.46	15.4	8.56	31.7	16.46
Fig.2 B
	N	Si-NC	Si-IQGAP1	PA	PA+Si-IQGAP1
	43.4	42.8	57.6	27.1	44.3
	48	45.7	62.3	24.4	41.9
	50.2	49.2	65.4	27.9	45
Fig.2 D
	N	Si-NC	Si-IQGAP1	PA	PA+Si-IQGAP1
	1	1.15346	0.494685	1.44312	0.626693
	1	0.91387	0.228948	1.3175	0.527342
	1	0.901711	0.275117	1.51114	0.375538
Fig.2 E
	N	Si-NC	Si-IQGAP1	PA	PA+Si-IQGAP1
	1	1.22785	0.507226	2.05436	0.987176
	1	1.05674	0.503738	1.14332	0.664871
	1	1.0668	0.376517	1.83938	0.863521
Fig.2 F
	N	Si-NC	Si-IQGAP1	PA	PA+Si-IQGAP1
	1	1.1334	1.47125	0.787231	1.21545
	1	1.15528	1.3938	0.512983	1.17389
	1	1.06719	1.32865	0.695116	0.970417
Fig.2 G
	N	Si-NC	Si-IQGAP1	PA	PA+Si-IQGAP1
	1	1.06764	0.544488	1.35538	0.697736
	1	0.924668	0.701501	1.57577	0.843889
	1	1.20986	0.57496	1.2609	0.576077
Fig.2 H
	N	pcDNA-NC	pcDNA-IQGAP1	PA	PA+pcDNA-IQGAP1
	11.3	10.29	32.1	28.1	52.4
	13.41	14.36	28.6	27.5	50.2
	10.77	12.79	28	28	62.4
Fig.2 I
	N	pcDNA-NC	pcDNA-IQGAP1	PA	PA+pcDNA-IQGAP1
	47.6	45.7	25.9	27.1	22.1
	49.8	47	29.3	26.4	19.5
	54.7	51.9	30.9	28.9	18.9
Fig.2 K
	N	pcDNA-NC	pcDNA-IQGAP1
	1	1.17577	1.75696
	1	1.28563	2.55846
	1	1.06668	1.78314
Fig.2 K
	N	pcDNA-NC	pcDNA-IQGAP1
	1	1.2228	1.70236
	1	0.992228	1.5447
	1	1.0845	1.46614
Fig.2 M
	N	pcDNA-NC	pcDNA-IQGAP1
	1	1.09107	0.595706
	1	0.994366	0.414489
	1	0.86956	0.449864
Fig.2 N
	N	pcDNA-NC	pcDNA-IQGAP1
	1	0.944109	1.39226
	1	0.907195	1.41744
	1	1.09736	1.81147
Fig.3 A
	N	Si-NC	Si-IQGAP1
	24.325	27.82	21.835
	26.412	29.364	21.428
	46.425	50.241	40.235
Fig.3 C
	N	Si-NC	Si-IQGAP1
	1	0.949206	1.37436
	1	0.75	1.53
	1	1.14	1.73
Fig.3 D
	N	pcDNA-NC	pcDNA-IQGAP1
	46.338	49.265	52.361
	51.323	50.731	44.782
	24.701	28.429	28.472
Fig.3 F
	N	pcDNA-NC	pcDNA-IQGAP1
	1	1.15934	0.274921
	1	1.28521	0.114277
	1	1.0138	0.180258
Fig.4 A
	N	Si-IQGAP1	Si-IQGAP1+Si-NC	Si-IQGAP1+Si-YAP
	17.67	13.62	15.4	30.3
	18.87	15.27	14.3	33.73
	21.05	14.32	12.9	34.2
Fig.4 C
	N	Si-IQGAP1	Si-IQGAP1+Si-NC	Si-IQGAP1+Si-YAP
	1	0.249739	0.213374	0.194584
	1	0.351023	0.20648	0.229611
	1	0.21182	0.189027	0.178276
Fig.4 D
	N	Si-IQGAP1	Si-IQGAP1+Si-NC	Si-IQGAP1+Si-YAP
	1	3.04317	2.65667	0.58438
	1	2.56791	2.46859	0.42539
	1	2.8491	2.89027	0.307489
Fig.4 E
	N	Si-IQGAP1	Si-IQGAP1+Si-NC	Si-IQGAP1+Si-YAP
	1	0.692549	0.664	1.17599
	1	0.710432	0.782913	1.48371
	1	0.622454	0.523632	1.30195
Fig.4 F
	N	Si-IQGAP1	Si-IQGAP1+Si-NC	Si-IQGAP1+Si-YAP
	1	0.483806	0.496176	1.8341
	1	0.545342	0.468593	1.54382
	1	0.468452	0.367443	1.4389
Fig.4 G
	N	Si-IQGAP1	Si-IQGAP1+Si-NC	Si-IQGAP1+Si-YAP
	1	1.41207	1.69111	0.944016
	1	1.35209	1.56017	0.780199
	1	1.69722	1.5709	0.891257
Fig.4 H
	N	Si-IQGAP1	Si-IQGAP1+Si-NC	Si-IQGAP1+Si-YAP
	40.2	46.2	46.5	28.8
	36.8	48.3	53.2	25.4
	43.4	52.4	47.9	23.2
Fig.5 D
	AAV-NC	AAV-Si-IQGAP1
	39.2	33.1
	36.9	29.5
	43.5	26.7
Fig.5 F
		AAV-NC			AAV-IQ
	IQGAP1	1	1	1	0.334143	0.423435	0.511351
	YAP	1	1	1	1.68032	1.5359	1.3135
	Caspase-3	1	1	1	0.631412	0.483291	0.621907
	BCL-2	1	1	1	1.55749	1.37503	1.39084
	BAX	1	1	1	0.351569	0.431961	0.310285
